# Supplementary material for: Mediating Effects of Immunophenotypes on the Causal Relationship of Gut Microbiota and Their Metabolic Pathways With Osteonecrosis: A Mendelian Randomization Analysis
Source: Mediators Inflamm. 2025 Oct 28;2025:9323113. doi: 10.1155/mi/9323113 (PMC12585845; doi:10.1155/mi/9323113)
Supplement: Supporting Information — Supplement 1: The STROBE-MR checklist of recommended items to address in reports of Mendelian randomization studies. Supplement 2: The significant pleiotropy or heterogeneity of IVs in the MR analysis using gut microbiota as the exposure and osteonecrosis as the outcome. Supplement 3: The scatterplots and leave-one-out plots in the MR analysis using gut microbiota as the exposure and osteonecrosis as the outcome. Supplement 4: The significant pleiotropy or heterogeneity of IVs in the MR analysis using immune cells as the exposure and osteonecrosis as the outcome. Supplement 5: The scatterplots and leave-one-out plots in the MR analysis using immune cells as the exposure and osteonecrosis as the outcome. Supplement 6: The significant pleiotropy or heterogeneity of IVs in the MR analysis using gut microbiota as the exposure and immune cells as the outcome. Supplement 7: The scatterplots and leave-one-out plots in the MR analysis using gut microbiota as the exposure and immune cells as the outcome. Supplement 8: The results of the MR analysis using osteonecrosis as the exposure and gut microbiota and immune cells as the outcomes. [file 9323113.f1.zip]

Archive with 172 entries (129 files):
- Supplement 1.docx
- Supplement 2.xlsx
- Supplement 3/
- Supplement 3/.DS_Store
- Supplement 3/GCST90027472/
- Supplement 3/GCST90027472/.DS_Store
- Supplement 3/GCST90027472/scatter.pdf
- Supplement 3/GCST90027472/sensitivity-analysis.pdf
- Supplement 3/GCST90027501/
- Supplement 3/GCST90027501/.DS_Store
- Supplement 3/GCST90027501/scatter.pdf
- Supplement 3/GCST90027501/sensitivity-analysis.pdf
- Supplement 3/GCST90027512/
- Supplement 3/GCST90027512/.DS_Store
- Supplement 3/GCST90027512/scatter.pdf
- Supplement 3/GCST90027512/sensitivity-analysis.pdf
- Supplement 3/GCST90027545/
- Supplement 3/GCST90027545/.DS_Store
- Supplement 3/GCST90027545/scatter.pdf
- Supplement 3/GCST90027545/sensitivity-analysis.pdf
- Supplement 3/GCST90027627/
- Supplement 3/GCST90027627/.DS_Store
- Supplement 3/GCST90027627/scatter.pdf
- Supplement 3/GCST90027627/sensitivity-analysis.pdf
- Supplement 3/GCST90027644/
- Supplement 3/GCST90027644/.DS_Store
- Supplement 3/GCST90027644/scatter.pdf
- Supplement 3/GCST90027644/sensitivity-analysis.pdf
- Supplement 3/GCST90027670/
- Supplement 3/GCST90027670/.DS_Store
- Supplement 3/GCST90027670/scatter.pdf
- Supplement 3/GCST90027670/sensitivity-analysis.pdf
- Supplement 3/GCST90027691/
- Supplement 3/GCST90027691/.DS_Store
- Supplement 3/GCST90027691/scatter.pdf
- Supplement 3/GCST90027691/sensitivity-analysis.pdf
- Supplement 3/GCST90027780/
- Supplement 3/GCST90027780/.DS_Store
- Supplement 3/GCST90027780/scatter.pdf
- Supplement 3/GCST90027780/sensitivity-analysis.pdf
- Supplement 3/GCST90027783/
- Supplement 3/GCST90027783/.DS_Store
- Supplement 3/GCST90027783/scatter.pdf
- Supplement 3/GCST90027783/sensitivity-analysis.pdf
- Supplement 3/GCST90027815/
- Supplement 3/GCST90027815/.DS_Store
- Supplement 3/GCST90027815/scatter.pdf
- Supplement 3/GCST90027815/sensitivity-analysis.pdf
- Supplement 3/GCST90027821/
- Supplement 3/GCST90027821/.DS_Store
- Supplement 3/GCST90027821/scatter.pdf
- Supplement 3/GCST90027821/sensitivity-analysis.pdf
- Supplement 3/GCST90027823/
- Supplement 3/GCST90027823/.DS_Store
- Supplement 3/GCST90027823/scatter.pdf
- Supplement 3/GCST90027823/sensitivity-analysis.pdf
- Supplement 3/GCST90027826/
- Supplement 3/GCST90027826/.DS_Store
- Supplement 3/GCST90027826/scatter.pdf
- Supplement 3/GCST90027826/sensitivity-analysis.pdf
- Supplement 3/id.xlsx
- Supplement 4.xlsx
- Supplement 5/
- Supplement 5/.DS_Store
- Supplement 5/ebi-a-GCST90001451/
- Supplement 5/ebi-a-GCST90001451/.DS_Store
- Supplement 5/ebi-a-GCST90001451/scatter.pdf
- Supplement 5/ebi-a-GCST90001451/sensitivity-analysis.pdf
- Supplement 5/ebi-a-GCST90001459/
- Supplement 5/ebi-a-GCST90001459/.DS_Store
- Supplement 5/ebi-a-GCST90001459/scatter.pdf
- Supplement 5/ebi-a-GCST90001459/sensitivity-analysis.pdf
- Supplement 5/ebi-a-GCST90001523/
- Supplement 5/ebi-a-GCST90001523/.DS_Store
- Supplement 5/ebi-a-GCST90001523/scatter.pdf
- Supplement 5/ebi-a-GCST90001523/sensitivity-analysis.pdf
- Supplement 5/ebi-a-GCST90001604/
- Supplement 5/ebi-a-GCST90001604/.DS_Store
- Supplement 5/ebi-a-GCST90001604/scatter.pdf
- Supplement 5/ebi-a-GCST90001604/sensitivity-analysis.pdf
- Supplement 5/ebi-a-GCST90001614/
- Supplement 5/ebi-a-GCST90001614/.DS_Store
- Supplement 5/ebi-a-GCST90001614/scatter.pdf
- Supplement 5/ebi-a-GCST90001614/sensitivity-analysis.pdf
- Supplement 5/ebi-a-GCST90001620/
- Supplement 5/ebi-a-GCST90001620/.DS_Store
- Supplement 5/ebi-a-GCST90001620/scatter.pdf
- Supplement 5/ebi-a-GCST90001620/sensitivity-analysis.pdf
- Supplement 5/ebi-a-GCST90001655/
- Supplement 5/ebi-a-GCST90001655/.DS_Store
- Supplement 5/ebi-a-GCST90001655/scatter.pdf
- Supplement 5/ebi-a-GCST90001655/sensitivity-analysis.pdf
- Supplement 5/ebi-a-GCST90001748/
- Supplement 5/ebi-a-GCST90001748/.DS_Store
- Supplement 5/ebi-a-GCST90001748/scatter.pdf
- Supplement 5/ebi-a-GCST90001748/sensitivity-analysis.pdf
- Supplement 5/ebi-a-GCST90001753/
- Supplement 5/ebi-a-GCST90001753/.DS_Store
- Supplement 5/ebi-a-GCST90001753/scatter.pdf
- Supplement 5/ebi-a-GCST90001753/sensitivity-analysis.pdf
- Supplement 5/ebi-a-GCST90001754/
- Supplement 5/ebi-a-GCST90001754/.DS_Store
- Supplement 5/ebi-a-GCST90001754/scatter.pdf
- Supplement 5/ebi-a-GCST90001754/sensitivity-analysis.pdf
- Supplement 5/ebi-a-GCST90001806/
- Supplement 5/ebi-a-GCST90001806/.DS_Store
- Supplement 5/ebi-a-GCST90001806/scatter.pdf
- Supplement 5/ebi-a-GCST90001806/sensitivity-analysis.pdf
- Supplement 5/ebi-a-GCST90001825/
- Supplement 5/ebi-a-GCST90001825/.DS_Store
- Supplement 5/ebi-a-GCST90001825/scatter.pdf
- Supplement 5/ebi-a-GCST90001825/sensitivity-analysis.pdf
- Supplement 5/ebi-a-GCST90001843/
- Supplement 5/ebi-a-GCST90001843/.DS_Store
- Supplement 5/ebi-a-GCST90001843/scatter.pdf
- Supplement 5/ebi-a-GCST90001843/sensitivity-analysis.pdf
- Supplement 5/ebi-a-GCST90001844/
- Supplement 5/ebi-a-GCST90001844/.DS_Store
- Supplement 5/ebi-a-GCST90001844/scatter.pdf
- Supplement 5/ebi-a-GCST90001844/sensitivity-analysis.pdf
- Supplement 5/ebi-a-GCST90001845/
- Supplement 5/ebi-a-GCST90001845/.DS_Store
- Supplement 5/ebi-a-GCST90001845/scatter.pdf
- Supplement 5/ebi-a-GCST90001845/sensitivity-analysis.pdf
- Supplement 5/ebi-a-GCST90001876/
- Supplement 5/ebi-a-GCST90001876/.DS_Store
- Supplement 5/ebi-a-GCST90001876/scatter.pdf
- Supplement 5/ebi-a-GCST90001876/sensitivity-analysis.pdf
- Supplement 5/ebi-a-GCST90001881/
- Supplement 5/ebi-a-GCST90001881/.DS_Store
- Supplement 5/ebi-a-GCST90001881/scatter.pdf
- Supplement 5/ebi-a-GCST90001881/sensitivity-analysis.pdf
- Supplement 5/ebi-a-GCST90001887/
- Supplement 5/ebi-a-GCST90001887/.DS_Store
- Supplement 5/ebi-a-GCST90001887/scatter.pdf
- Supplement 5/ebi-a-GCST90001887/sensitivity-analysis.pdf
- Supplement 5/ebi-a-GCST90001895/
- Supplement 5/ebi-a-GCST90001895/.DS_Store
- Supplement 5/ebi-a-GCST90001895/scatter.pdf
- Supplement 5/ebi-a-GCST90001895/sensitivity-analysis.pdf
- Supplement 5/ebi-a-GCST90001900/
- Supplement 5/ebi-a-GCST90001900/.DS_Store
- Supplement 5/ebi-a-GCST90001900/scatter.pdf
- Supplement 5/ebi-a-GCST90001900/sensitivity-analysis.pdf
- Supplement 5/ebi-a-GCST90001921/
- Supplement 5/ebi-a-GCST90001921/.DS_Store
- Supplement 5/ebi-a-GCST90001921/scatter.pdf
- Supplement 5/ebi-a-GCST90001921/sensitivity-analysis.pdf
- Supplement 5/ebi-a-GCST90001926/
- Supplement 5/ebi-a-GCST90001926/.DS_Store
- Supplement 5/ebi-a-GCST90001926/scatter.pdf
- Supplement 5/ebi-a-GCST90001926/sensitivity-analysis.pdf
- Supplement 5/ebi-a-GCST90001981/
- Supplement 5/ebi-a-GCST90001981/.DS_Store
- Supplement 5/ebi-a-GCST90001981/scatter.pdf
- Supplement 5/ebi-a-GCST90001981/sensitivity-analysis.pdf
- Supplement 5/ebi-a-GCST90002008/
- Supplement 5/ebi-a-GCST90002008/.DS_Store
- Supplement 5/ebi-a-GCST90002008/scatter.pdf
- Supplement 5/ebi-a-GCST90002008/sensitivity-analysis.pdf
- Supplement 5/id.xlsx
- Supplement 6.xlsx
- Supplement 7/
- Supplement 7/.DS_Store
- Supplement 7/ebi-a-GCST90001523/
- Supplement 7/ebi-a-GCST90001523/scatter.pdf
- Supplement 7/ebi-a-GCST90001523/sensitivity-analysis.pdf
- Supplement 7/ebi-a-GCST90001604/
- Supplement 7/ebi-a-GCST90001604/scatter.pdf
- Supplement 7/ebi-a-GCST90001604/sensitivity-analysis.pdf
- Supplement 7/id.xlsx
- Supplement 8.xlsx
