# Supplementary material for: Mediating Effects of Immunophenotypes on the Causal Relationship of Gut Microbiota and Their Metabolic Pathways With Osteonecrosis: A Mendelian Randomization Analysis
Source: Mediators Inflamm. 2025 Oct 28;2025:9323113. doi: 10.1155/mi/9323113 (PMC12585845; doi:10.1155/mi/9323113)
Supplement: Supporting Information — Supplement 1: The STROBE-MR checklist of recommended items to address in reports of Mendelian randomization studies. Supplement 2: The significant pleiotropy or heterogeneity of IVs in the MR analysis using gut microbiota as the exposure and osteonecrosis as the outcome. Supplement 3: The scatterplots and leave-one-out plots in the MR analysis using gut microbiota as the exposure and osteonecrosis as the outcome. Supplement 4: The significant pleiotropy or heterogeneity of IVs in the MR analysis using immune cells as the exposure and osteonecrosis as the outcome. Supplement 5: The scatterplots and leave-one-out plots in the MR analysis using immune cells as the exposure and osteonecrosis as the outcome. Supplement 6: The significant pleiotropy or heterogeneity of IVs in the MR analysis using gut microbiota as the exposure and immune cells as the outcome. Supplement 7: The scatterplots and leave-one-out plots in the MR analysis using gut microbiota as the exposure and immune cells as the outcome. Supplement 8: The results of the MR analysis using osteonecrosis as the exposure and gut microbiota and immune cells as the outcomes. [file 9323113.f1.zip › Supplement 2.xlsx]

## Sheet: heterogeneity
id	Gut Microbiota and Function	method	Q	Q_pval
GCST90027691	Genus Eggerthella	MR Egger	1.88581	0.596441
		Inverse variance weighted	2.18959	0.700936
GCST90027644	superpathway of sulfate assimilation and cysteine biosynthesis	MR Egger	8.06191	0.62279
		Inverse variance weighted	8.38488	0.678468
GCST90027815	Species Desulfovibrio piger	MR Egger	5.04868	0.282339
		Inverse variance weighted	5.80517	0.325641
GCST90027823	Species Bacteroides coprocola	MR Egger	1.00444	0.605186
		Inverse variance weighted	1.03063	0.793841
GCST90027472	glucarate degradation I	MR Egger	1.30449	0.253394
		Inverse variance weighted	1.71321	0.424601
GCST90027780	Species Alistipes shahii	MR Egger	8.29725	0.50449
		Inverse variance weighted	9.73465	0.464074
GCST90027783	Species Streptococcus parasanguinis	MR Egger	0.239945	0.624246
		Inverse variance weighted	0.289343	0.865306
GCST90027670	Family Streptococcaceae	MR Egger	11.3548	0.58112
		Inverse variance weighted	13.6732	0.474334
GCST90027627	mannan degradation	MR Egger	4.4853	0.481853
		Inverse variance weighted	5.1797	0.520981
GCST90027545	glutaryl CoA degradation	MR Egger	7.69853	0.359927
		Inverse variance weighted	7.86497	0.446771
GCST90027821	Species Bacteroides cellulosilyticus	MR Egger	5.97533	0.649995
		Inverse variance weighted	5.98311	0.741608
GCST90027826	Species Bacteroides faecis	MR Egger	6.27615	0.901526
		Inverse variance weighted	9.80173	0.710062
GCST90027501	incomplete reductive TCA cycle	MR Egger	8.3378	0.758207
		Inverse variance weighted	11.3391	0.58243
GCST90027512	ppGpp biosynthesis	MR Egger	8.00601	0.533541
		Inverse variance weighted	8.13627	0.615528

## Sheet: pleiotropy
id	Gut Microbiota and Function	egger_intercept	se	pval
GCST90027691	Genus Eggerthella	-0.0421709	0.0765139	0.61992
GCST90027644	superpathway of sulfate assimilation and cysteine biosynthesis	0.030258	0.0532426	0.582364
GCST90027815	Species Desulfovibrio piger	-0.056877	0.0734672	0.482037
GCST90027823	Species Bacteroides coprocola	0.0164002	0.101334	0.886302
GCST90027472	glucarate degradation I	-0.0778101	0.13901	0.675136
GCST90027780	Species Alistipes shahii	-0.0974256	0.0812613	0.261174
GCST90027783	Species Streptococcus parasanguinis	-0.0294668	0.13258	0.86077
GCST90027670	Family Streptococcaceae	0.0859075	0.0564212	0.151805
GCST90027627	mannan degradation	-0.0894948	0.107397	0.442647
GCST90027545	glutaryl CoA degradation	-0.0323797	0.083234	0.708824
GCST90027821	Species Bacteroides cellulosilyticus	0.00503776	0.0571222	0.931891
GCST90027826	Species Bacteroides faecis	0.0861416	0.0458773	0.0849409
GCST90027501	incomplete reductive TCA cycle	-0.103521	0.0597546	0.108794
GCST90027512	ppGpp biosynthesis	0.0190703	0.0528381	0.726486
