# Supplementary material for: Mediating Effects of Immunophenotypes on the Causal Relationship of Gut Microbiota and Their Metabolic Pathways With Osteonecrosis: A Mendelian Randomization Analysis
Source: Mediators Inflamm. 2025 Oct 28;2025:9323113. doi: 10.1155/mi/9323113 (PMC12585845; doi:10.1155/mi/9323113)
Supplement: Supporting Information — Supplement 1: The STROBE-MR checklist of recommended items to address in reports of Mendelian randomization studies. Supplement 2: The significant pleiotropy or heterogeneity of IVs in the MR analysis using gut microbiota as the exposure and osteonecrosis as the outcome. Supplement 3: The scatterplots and leave-one-out plots in the MR analysis using gut microbiota as the exposure and osteonecrosis as the outcome. Supplement 4: The significant pleiotropy or heterogeneity of IVs in the MR analysis using immune cells as the exposure and osteonecrosis as the outcome. Supplement 5: The scatterplots and leave-one-out plots in the MR analysis using immune cells as the exposure and osteonecrosis as the outcome. Supplement 6: The significant pleiotropy or heterogeneity of IVs in the MR analysis using gut microbiota as the exposure and immune cells as the outcome. Supplement 7: The scatterplots and leave-one-out plots in the MR analysis using gut microbiota as the exposure and immune cells as the outcome. Supplement 8: The results of the MR analysis using osteonecrosis as the exposure and gut microbiota and immune cells as the outcomes. [file 9323113.f1.zip › Supplement 3/id.xlsx]

## Sheet: Sheet1
GCST90027472	glucarate degradation I
GCST90027501	incomplete reductive TCA cycle
GCST90027512	ppGpp biosynthesis
GCST90027545	glutaryl CoA degradation
GCST90027627	mannan degradation
GCST90027644	superpathway of sulfate assimilation and cysteine biosynthesis
GCST90027670	Family Streptococcaceae
GCST90027691	Genus Eggerthella
GCST90027780	Species Alistipes shahii
GCST90027783	Species Streptococcus parasanguinis
GCST90027815	Species Desulfovibrio_piger
GCST90027821	Species Bacteroides cellulosilyticus
GCST90027823	Species Bacteroides coprocola
GCST90027826	Species Bacteroides faecis
