# Supplementary material for: Mediating Effects of Immunophenotypes on the Causal Relationship of Gut Microbiota and Their Metabolic Pathways With Osteonecrosis: A Mendelian Randomization Analysis
Source: Mediators Inflamm. 2025 Oct 28;2025:9323113. doi: 10.1155/mi/9323113 (PMC12585845; doi:10.1155/mi/9323113)
Supplement: Supporting Information — Supplement 1: The STROBE-MR checklist of recommended items to address in reports of Mendelian randomization studies. Supplement 2: The significant pleiotropy or heterogeneity of IVs in the MR analysis using gut microbiota as the exposure and osteonecrosis as the outcome. Supplement 3: The scatterplots and leave-one-out plots in the MR analysis using gut microbiota as the exposure and osteonecrosis as the outcome. Supplement 4: The significant pleiotropy or heterogeneity of IVs in the MR analysis using immune cells as the exposure and osteonecrosis as the outcome. Supplement 5: The scatterplots and leave-one-out plots in the MR analysis using immune cells as the exposure and osteonecrosis as the outcome. Supplement 6: The significant pleiotropy or heterogeneity of IVs in the MR analysis using gut microbiota as the exposure and immune cells as the outcome. Supplement 7: The scatterplots and leave-one-out plots in the MR analysis using gut microbiota as the exposure and immune cells as the outcome. Supplement 8: The results of the MR analysis using osteonecrosis as the exposure and gut microbiota and immune cells as the outcomes. [file 9323113.f1.zip › Supplement 4.xlsx]

## Sheet: heterogeneity
id	Immunophenotypes	Method	Q	Q_pval
ebi-a-GCST90001451	CD62L- monocyte %monocyte	MR Egger	19.9097	0.526985
		Inverse variance weighted	19.9404	0.58677
ebi-a-GCST90001459	Myeloid DC %DC	MR Egger	26.6492	0.32107
		Inverse variance weighted	26.7532	0.368325
ebi-a-GCST90001523	Absolute count of CD33- HLA DR+ Myeloid cell	MR Egger	37.4032	0.315617
		Inverse variance weighted	37.9276	0.337294
ebi-a-GCST90001604	T cell %lymphocyte	MR Egger	20.8455	0.141838
		Inverse variance weighted	21.1455	0.172985
ebi-a-GCST90001614	CD8br and CD8dim %leukocyte	MR Egger	20.6571	0.0556335
		Inverse variance weighted	21.2219	0.0686549
ebi-a-GCST90001620	HLA DR+ T cell%lymphocyte	MR Egger	20.3916	0.618187
		Inverse variance weighted	30.3001	0.175002
ebi-a-GCST90001655	CD28+ DN (CD4-CD8-) %T cell	MR Egger	22.4495	0.374016
		Inverse variance weighted	23.592	0.368973
ebi-a-GCST90001748	CD20 on IgD+ CD38- Bcells	MR Egger	15.9389	0.85787
		Inverse variance weighted	20.0769	0.692392
ebi-a-GCST90001753	CD20 on IgD- CD24- Bcells	MR Egger	18.0987	0.872151
		Inverse variance weighted	18.4581	0.888894
ebi-a-GCST90001754	CD20 on IgD- CD27- Bcells	MR Egger	16.4143	0.494678
		Inverse variance weighted	17.2783	0.504056
ebi-a-GCST90001806	CD27 on unsw mem Bcells	MR Egger	14.9914	0.978526
		Inverse variance weighted	15.8019	0.977698
ebi-a-GCST90001825	IgD on IgD+ CD38dim Bcells	MR Egger	16.4003	0.691498
		Inverse variance weighted	16.4004	0.746747
ebi-a-GCST90001843	CD3 on EM CD4+ T cell	MR Egger	10.8786	0.862804
		Inverse variance weighted	11.2735	0.882392
ebi-a-GCST90001844	CD3 on TD CD4+ T cell	MR Egger	17.2895	0.693415
		Inverse variance weighted	19.028	0.643599
ebi-a-GCST90001845	CD3 on CD45RA- CD4+ T cell	MR Egger	24.1986	0.507925
		Inverse variance weighted	25.3201	0.500919
ebi-a-GCST90001876	HVEM on CM CD4+ T cell	MR Egger	18.2347	0.310334
		Inverse variance weighted	18.2813	0.371308
ebi-a-GCST90001881	HVEM on CD8br T cell	MR Egger	21.5905	0.0874293
		Inverse variance weighted	22.7433	0.0897452
ebi-a-GCST90001887	CD28 on secreting Treg	MR Egger	17.2655	0.303243
		Inverse variance weighted	17.7123	0.341011
ebi-a-GCST90001895	CD28 on CD28+ DN (CD4-CD8-) T cell	MR Egger	0.0848428	0.770839
		Inverse variance weighted	0.103309	0.949657
ebi-a-GCST90001900	CD28 on resting Treg	MR Egger	1.79654	0.773116
		Inverse variance weighted	1.80609	0.875272
ebi-a-GCST90001921	CD45 on HLA DR+ CD8br TBNK	MR Egger	9.28922	0.901027
		Inverse variance weighted	9.28931	0.930746
ebi-a-GCST90001926	CD127 on granulocyte	MR Egger	31.5151	0.341554
		Inverse variance weighted	31.7065	0.381298
ebi-a-GCST90001981	CD40 on CD14+ CD16+ monocyte	MR Egger	22.5191	0.259187
		Inverse variance weighted	22.8683	0.295305
ebi-a-GCST90002008	CCR2 on monocyte	MR Egger	16.9637	0.765361
		Inverse variance weighted	18.1145	0.751251

## Sheet: pleiotropy
id	Immunophenotypes	egger_intercept	se	pval
ebi-a-GCST90001451	CD62L- monocyte %monocyte	0.00455171	0.0260035	0.862723
ebi-a-GCST90001459	Myeloid DC %DC	-0.00636224	0.0207852	0.762172
ebi-a-GCST90001523	Absolute count of CD33- HLA DR+ Myeloid cell	0.0115811	0.0167745	0.494627
ebi-a-GCST90001604	T cell %lymphocyte	0.0214728	0.0462153	0.648872
ebi-a-GCST90001614	CD8br and CD8dim %leukocyte	0.0282691	0.0493526	0.577356
ebi-a-GCST90001620	HLA DR+ T cell%lymphocyte	-0.0547437	0.0173912	0.00450624
ebi-a-GCST90001655	CD28+ DN (CD4-CD8-) %T cell	0.0225193	0.0217832	0.312993
ebi-a-GCST90001748	CD20 on IgD+ CD38- Bcells	-0.032092	0.0157762	0.0536203
ebi-a-GCST90001753	CD20 on IgD- CD24- Bcells	-0.00901636	0.0150399	0.554031
ebi-a-GCST90001754	CD20 on IgD- CD27- Bcells	0.0252623	0.027178	0.365636
ebi-a-GCST90001806	CD27 on unsw mem Bcells	-0.0189904	0.0210931	0.375632
ebi-a-GCST90001825	IgD on IgD+ CD38dim Bcells	0.000173888	0.0172735	0.992068
ebi-a-GCST90001843	CD3 on EM CD4+ T cell	0.0123827	0.0197052	0.538094
ebi-a-GCST90001844	CD3 on TD CD4+ T cell	-0.0215498	0.0163439	0.20153
ebi-a-GCST90001845	CD3 on CD45RA- CD4+ T cell	-0.01736	0.0163925	0.299716
ebi-a-GCST90001876	HVEM on CM CD4+ T cell	0.00411916	0.0203745	0.842331
ebi-a-GCST90001881	HVEM on CD8br T cell	-0.0317584	0.036733	0.401845
ebi-a-GCST90001887	CD28 on secreting Treg	-0.0116563	0.0187087	0.542614
ebi-a-GCST90001895	CD28 on CD28+ DN (CD4-CD8-) T cell	-0.0181089	0.133262	0.914017
ebi-a-GCST90001900	CD28 on resting Treg	0.00372899	0.0381445	0.926826
ebi-a-GCST90001921	CD45 on HLA DR+ CD8br TBNK	-0.0001567	0.0165069	0.992544
ebi-a-GCST90001926	CD127 on granulocyte	-0.00730209	0.0173978	0.677788
ebi-a-GCST90001981	CD40 on CD14+ CD16+ monocyte	-0.0155319	0.0286132	0.593563
ebi-a-GCST90002008	CCR2 on monocyte	-0.0191162	0.0178202	0.29502
