# Supplementary material for: Mediating Effects of Immunophenotypes on the Causal Relationship of Gut Microbiota and Their Metabolic Pathways With Osteonecrosis: A Mendelian Randomization Analysis
Source: Mediators Inflamm. 2025 Oct 28;2025:9323113. doi: 10.1155/mi/9323113 (PMC12585845; doi:10.1155/mi/9323113)
Supplement: Supporting Information — Supplement 1: The STROBE-MR checklist of recommended items to address in reports of Mendelian randomization studies. Supplement 2: The significant pleiotropy or heterogeneity of IVs in the MR analysis using gut microbiota as the exposure and osteonecrosis as the outcome. Supplement 3: The scatterplots and leave-one-out plots in the MR analysis using gut microbiota as the exposure and osteonecrosis as the outcome. Supplement 4: The significant pleiotropy or heterogeneity of IVs in the MR analysis using immune cells as the exposure and osteonecrosis as the outcome. Supplement 5: The scatterplots and leave-one-out plots in the MR analysis using immune cells as the exposure and osteonecrosis as the outcome. Supplement 6: The significant pleiotropy or heterogeneity of IVs in the MR analysis using gut microbiota as the exposure and immune cells as the outcome. Supplement 7: The scatterplots and leave-one-out plots in the MR analysis using gut microbiota as the exposure and immune cells as the outcome. Supplement 8: The results of the MR analysis using osteonecrosis as the exposure and gut microbiota and immune cells as the outcomes. [file 9323113.f1.zip › Supplement 5/id.xlsx]

## Sheet: id
id	Immunophenotypes
ebi-a-GCST90001451	CD62L- monocyte %monocyte
ebi-a-GCST90001459	Myeloid DC %DC
ebi-a-GCST90001523	Absolute count of CD33- HLA DR+ Myeloid cell
ebi-a-GCST90001604	T cell %lymphocyte
ebi-a-GCST90001614	CD8br and CD8dim %leukocyte
ebi-a-GCST90001620	HLA DR+ T cell%lymphocyte
ebi-a-GCST90001655	CD28+ DN (CD4-CD8-) %T cell
ebi-a-GCST90001748	CD20 on IgD+ CD38- Bcells
ebi-a-GCST90001753	CD20 on IgD- CD24- Bcells
ebi-a-GCST90001754	CD20 on IgD- CD27- Bcells
ebi-a-GCST90001806	CD27 on unsw mem Bcells
ebi-a-GCST90001825	IgD on IgD+ CD38dim Bcells
ebi-a-GCST90001843	CD3 on EM CD4+ T cell
ebi-a-GCST90001844	CD3 on TD CD4+ T cell
ebi-a-GCST90001845	CD3 on CD45RA- CD4+ T cell
ebi-a-GCST90001876	HVEM on CM CD4+ T cell
ebi-a-GCST90001881	HVEM on CD8br T cell
ebi-a-GCST90001887	CD28 on secreting Treg
ebi-a-GCST90001895	CD28 on CD28+ DN (CD4-CD8-) T cell
ebi-a-GCST90001900	CD28 on resting Treg
ebi-a-GCST90001921	CD45 on HLA DR+ CD8br TBNK
ebi-a-GCST90001926	CD127 on granulocyte
ebi-a-GCST90001981	CD40 on CD14+ CD16+ monocyte
ebi-a-GCST90002008	CCR2 on monocyte
