# Supplementary material for: Mediating Effects of Immunophenotypes on the Causal Relationship of Gut Microbiota and Their Metabolic Pathways With Osteonecrosis: A Mendelian Randomization Analysis
Source: Mediators Inflamm. 2025 Oct 28;2025:9323113. doi: 10.1155/mi/9323113 (PMC12585845; doi:10.1155/mi/9323113)
Supplement: Supporting Information — Supplement 1: The STROBE-MR checklist of recommended items to address in reports of Mendelian randomization studies. Supplement 2: The significant pleiotropy or heterogeneity of IVs in the MR analysis using gut microbiota as the exposure and osteonecrosis as the outcome. Supplement 3: The scatterplots and leave-one-out plots in the MR analysis using gut microbiota as the exposure and osteonecrosis as the outcome. Supplement 4: The significant pleiotropy or heterogeneity of IVs in the MR analysis using immune cells as the exposure and osteonecrosis as the outcome. Supplement 5: The scatterplots and leave-one-out plots in the MR analysis using immune cells as the exposure and osteonecrosis as the outcome. Supplement 6: The significant pleiotropy or heterogeneity of IVs in the MR analysis using gut microbiota as the exposure and immune cells as the outcome. Supplement 7: The scatterplots and leave-one-out plots in the MR analysis using gut microbiota as the exposure and immune cells as the outcome. Supplement 8: The results of the MR analysis using osteonecrosis as the exposure and gut microbiota and immune cells as the outcomes. [file 9323113.f1.zip › Supplement 7/id.xlsx]

## Sheet: id
id	Immunophenotypes
ebi-a-GCST90001523	Absolute count of CD33- HLA DR+ Myeloid cell
ebi-a-GCST90001604	T cell %lymphocyte
