# Supplementary material for: Mediating Effects of Immunophenotypes on the Causal Relationship of Gut Microbiota and Their Metabolic Pathways With Osteonecrosis: A Mendelian Randomization Analysis
Source: Mediators Inflamm. 2025 Oct 28;2025:9323113. doi: 10.1155/mi/9323113 (PMC12585845; doi:10.1155/mi/9323113)
Supplement: Supporting Information — Supplement 1: The STROBE-MR checklist of recommended items to address in reports of Mendelian randomization studies. Supplement 2: The significant pleiotropy or heterogeneity of IVs in the MR analysis using gut microbiota as the exposure and osteonecrosis as the outcome. Supplement 3: The scatterplots and leave-one-out plots in the MR analysis using gut microbiota as the exposure and osteonecrosis as the outcome. Supplement 4: The significant pleiotropy or heterogeneity of IVs in the MR analysis using immune cells as the exposure and osteonecrosis as the outcome. Supplement 5: The scatterplots and leave-one-out plots in the MR analysis using immune cells as the exposure and osteonecrosis as the outcome. Supplement 6: The significant pleiotropy or heterogeneity of IVs in the MR analysis using gut microbiota as the exposure and immune cells as the outcome. Supplement 7: The scatterplots and leave-one-out plots in the MR analysis using gut microbiota as the exposure and immune cells as the outcome. Supplement 8: The results of the MR analysis using osteonecrosis as the exposure and gut microbiota and immune cells as the outcomes. [file 9323113.f1.zip › Supplement 8.xlsx]

## Sheet: osteonecrosis-Gut Microbiota
outcome id	outcome	Exposure	Method	pval
GCST90027691	Genus Eggerthella	osteonecrosis	BWMR	0.578312
			IVW	0.570718
GCST90027644	superpathway of sulfate assimilation and cysteine biosynthesis	osteonecrosis	BWMR	0.813135
			IVW	0.788583
GCST90027815	Species Desulfovibrio piger	osteonecrosis	BWMR	0.501997
			IVW	0.497785
GCST90027823	Species Bacteroides coprocola	osteonecrosis	BWMR	0.41716
			IVW	0.550726
GCST90027472	glucarate degradation I	osteonecrosis	BWMR	0.696256
			IVW	0.690993
GCST90027780	Species Alistipes shahii	osteonecrosis	BWMR	0.924498
			IVW	0.887034
GCST90027783	Species Streptococcus parasanguinis	osteonecrosis	BWMR	0.610599
			IVW	0.595241
GCST90027670	Family Streptococcaceae	osteonecrosis	BWMR	0.898639
			IVW	0.619865
GCST90027627	mannan degradation	osteonecrosis	BWMR	0.661328
			IVW	0.63322
GCST90027545	glutaryl CoA degradation	osteonecrosis	BWMR	0.733489
			IVW	0.761927
GCST90027821	Species Bacteroides cellulosilyticus	osteonecrosis	BWMR	0.995956
			IVW	0.7981
GCST90027826	Species Bacteroides faecis	osteonecrosis	BWMR	0.195175
			IVW	0.189571
GCST90027501	incomplete reductive TCA cycle	osteonecrosis	BWMR	0.282063
			IVW	0.323564
GCST90027512	ppGpp biosynthesis	osteonecrosis	BWMR	0.564226
			IVW	0.549588

## Sheet: osteonecrosis-immune
outcome id	outcome	Exposure	Method	pval
ebi-a-GCST90001451	CD62L- monocyte %monocyte	osteonecrosis	BWMR	0.190642
			IVW	0.161912
ebi-a-GCST90001459	Myeloid DC %DC	osteonecrosis	BWMR	0.143805
			IVW	0.22221
ebi-a-GCST90001523	Absolute count of CD33- HLA DR+ Myeloid cell	osteonecrosis	BWMR	0.391077
			IVW	0.405324
ebi-a-GCST90001604	T cell %lymphocyte	osteonecrosis	BWMR	0.142047
			IVW	0.117035
ebi-a-GCST90001614	CD8br and CD8dim %leukocyte	osteonecrosis	BWMR	0.916304
			IVW	0.929149
ebi-a-GCST90001620	HLA DR+ T cell%lymphocyte	osteonecrosis	BWMR	0.159307
			IVW	0.136362
ebi-a-GCST90001655	CD28+ DN (CD4-CD8-) %T cell	osteonecrosis	BWMR	0.811263
			IVW	0.976078
ebi-a-GCST90001748	CD20 on IgD+ CD38- Bcells	osteonecrosis	BWMR	0.604851
			IVW	0.61088
ebi-a-GCST90001753	CD20 on IgD- CD24- Bcells	osteonecrosis	BWMR	0.954589
			IVW	0.679759
ebi-a-GCST90001754	CD20 on IgD- CD27- Bcells	osteonecrosis	BWMR	0.954597
			IVW	0.832394
ebi-a-GCST90001806	CD27 on unsw mem Bcells	osteonecrosis	BWMR	0.404513
			IVW	0.454371
ebi-a-GCST90001825	IgD on IgD+ CD38dim Bcells	osteonecrosis	BWMR	0.503944
			IVW	0.545855
ebi-a-GCST90001843	CD3 on EM CD4+ T cell	osteonecrosis	BWMR	0.563136
			IVW	0.557888
ebi-a-GCST90001844	CD3 on TD CD4+ T cell	osteonecrosis	BWMR	0.588072
			IVW	0.503401
ebi-a-GCST90001845	CD3 on CD45RA- CD4+ T cell	osteonecrosis	BWMR	0.652983
			IVW	0.647812
ebi-a-GCST90001876	HVEM on CM CD4+ T cell	osteonecrosis	BWMR	0.311039
			IVW	0.309666
ebi-a-GCST90001881	HVEM on CD8br T cell	osteonecrosis	BWMR	0.924358
			IVW	0.980478
ebi-a-GCST90001887	CD28 on secreting Treg	osteonecrosis	BWMR	0.924154
			IVW	0.750049
ebi-a-GCST90001895	CD28 on CD28+ DN (CD4-CD8-) T cell	osteonecrosis	BWMR	NA
			IVW	NA
ebi-a-GCST90001900	CD28 on resting Treg	osteonecrosis	BWMR	0.632397
			IVW	0.653739
ebi-a-GCST90001921	CD45 on HLA DR+ CD8br TBNK	osteonecrosis	BWMR	0.20875
			IVW	0.180341
ebi-a-GCST90001926	CD127 on granulocyte	osteonecrosis	BWMR	0.78188
			IVW	0.800582
ebi-a-GCST90001981	CD40 on CD14+ CD16+ monocyte	osteonecrosis	BWMR	0.745244
			IVW	0.727589
ebi-a-GCST90002008	CCR2 on monocyte	osteonecrosis	BWMR	0.606142
			IVW	0.569529
